# Supplementary material for: Effects of Four Sulfonate-Containing Additives and Hydroxyethyl Cellulose on the Properties of Electrolytic Copper Foils
Source: Molecules. 2025 Jan 8;30(2):229. doi: 10.3390/molecules30020229 (PMC11768062; doi:10.3390/molecules30020229)
Supplement: Supplementary file 1 [file molecules-30-00229-s001.zip]

Archive with 1 entries (1 files):
- molecules-3381203-supplementary.pdf
